# Supplementary material for: Parental Mental Well-Being and Frequency of Adult-Child Nature Visits: The Mediating Roles of Parents’ Perceived Barriers
Source: Int J Environ Res Public Health. 2021 Jun 25;18(13):6814. doi: 10.3390/ijerph18136814 (PMC8297380; doi:10.3390/ijerph18136814)
Supplement: Supplementary file 1 [file ijerph-18-06814-s001.zip]

Archive with 1 entries (1 files):
- ijerph-1253628-supplementary.pdf
